# Supplementary material for: DDX41 coordinates RNA splicing and transcriptional elongation to prevent DNA replication stress in hematopoietic cells
Source: Leukemia. 2022 Oct 14;36(11):2605–20. doi: 10.1038/s41375-022-01708-9 (PMC9613458; doi:10.1038/s41375-022-01708-9)
Supplement: Supplementary file 5 — Supplementary Table S1 [file 41375_2022_1708_MOESM5_ESM.xlsx]

## Sheet: Table S1
Supplementary Table S1. R-loop interactome proteins from R-loop IP.
Gene names	Identified by Cheung group (49a)	Identified by Beli group (9a)	Identified by Gromak group (48a)
AARS	Yes	－	－
ABCB10	－	－	－
ABCE1	Yes	－	－
ABCF1	Yes	－	Yes
ACADM	－	－	－
ACAT1	Yes	－	－
ACAT2	－	－	－
ACLY	Yes	－	－
ACP1	Yes	－	－
ACTA1	－	－	－
ACTA2	－	－	－
ACTB	－	－	－
ACTR1A	－	－	－
ADSL	－	－	－
ADSS	－	－	－
AHCY	Yes	－	－
AIMP1	Yes	－	－
AKR1B1	－	－	－
ALDH2	－	－	－
ALDOA	－	－	Yes
ANAPC7	－	－	－
ANP32E	－	Yes	－
ANXA2	－	－	－
API5	Yes	Yes	－
AQR	Yes	Yes	－
ATAD3A	Yes	－	－
ATP1A1	Yes	－	－
ATP1A3	－	－	－
ATP5A1	－	－	－
ATP5B	－	－	－
ATP5C1	Yes	－	－
ATP5F1	－	－	－
BAT1	－	－	－
C16orf96	－	－	－
C1QBP	Yes	－	－
C22orf28	－	－	－
CAD	Yes	－	－
CAND1	Yes	－	－
CASP3	－	－	－
CBR1	－	－	－
CCDC81	－	－	－
CCT2	－	－	Yes
CCT3	Yes	－	Yes
CCT4	Yes	－	Yes
CCT5	－	－	－
CCT6A	Yes	－	Yes
CCT7	Yes	－	－
CCT8	Yes	－	Yes
CDC5L	Yes	Yes	Yes
CDK1	－	－	－
CECR5	－	－	－
CHD4	Yes	Yes	－
CKAP5	Yes	－	－
CKB	－	－	－
CKMT1A	－	－	－
CLIC1	－	－	－
CLTC	Yes	－	Yes
CNP	－	－	－
COPA	Yes	－	－
COPS4	－	－	－
CPNE1	－	－	－
CPSF7	Yes	Yes	－
CSDE1	Yes	－	－
CSE1L	Yes	Yes	－
CSNK2B	－	－	－
CTBP1	－	Yes	－
CUL1	－	－	－
DAP3	Yes	－	－
DDX1	Yes	－	Yes
DDX17	Yes	Yes	Yes
DDX21	Yes	Yes	Yes
DDX23	Yes	－	Yes
DDX39A	－	Yes	Yes
DDX5	Yes	Yes	Yes
DDX6	Yes	－	Yes
DEK	－	Yes	Yes
DHX15	Yes	Yes	Yes
DHX30	Yes	－	Yes
DHX9	Yes	Yes	Yes
DIS3	Yes	Yes	－
DKFZp781B11202	－	－	－
DLD	－	－	－
DNAJA2	Yes	－	－
DNAJC7	－	－	－
DPM1	－	－	－
DRG1	Yes	－	－
DYNC1H1	Yes	－	－
ECHS1	－	－	－
ECM29	－	－	－
EEF1A1	Yes	－	－
EEF1G	Yes	－	Yes
EEF2	Yes	－	Yes
EFTUD2	－	Yes	Yes
EIF2S1	Yes	－	Yes
EIF2S2	Yes	－	－
EIF2S3	Yes	－	－
EIF3A	Yes	－	－
EIF3B	－	－	－
EIF3C	Yes	－	－
EIF3D	Yes	－	Yes
EIF3E	－	－	－
EIF3F	Yes	－	Yes
EIF3G	－	－	－
EIF3M	－	－	－
EIF4A1	Yes	－	－
EIF4A3	－	Yes	Yes
EIF5	－	－	－
EIF5A	Yes	－	－
EIF5B	Yes	－	Yes
ELAVL1	Yes	Yes	Yes
ENO1	Yes	－	Yes
EPRS	Yes	－	－
ESD	－	－	－
ETFA	－	－	－
EXOSC10	Yes	Yes	－
EXOSC5	－	－	－
EXOSC7	－	Yes	－
FARSB	Yes	－	－
FASN	Yes	－	－
FBL	Yes	－	Yes
FEN1	Yes	Yes	－
FKBP4	－	－	Yes
FUBP3	－	－	－
GAPDH	－	－	－
GBAS	－	－	－
GCN1L1	－	－	－
GNB2L1	Yes	－	Yes
GOT2	－	－	－
GSTP1	－	－	－
GTF2I	Yes	Yes	－
H2AFV	－	－	－
H2AFY	－	－	Yes
H2AFY2	－	－	－
H3F3A	－	－	－
HCFC1	Yes	Yes	－
HDAC2	－	Yes	－
HIBADH	－	－	－
HIST1H1C	－	－	－
HIST1H2AB	－	－	－
HIST1H2AH	－	－	－
HIST1H2BD	－	－	－
HIST1H2BJ	－	－	－
HIST1H2BK	－	－	－
HIST1H2BL	－	－	－
HIST1H2BO	－	－	－
HIST1H3A	－	－	－
HIST1H4A	－	Yes	Yes
HIST2H2AC	－	－	－
HIST2H3A	－	－	Yes
HIST2H3PS2	－	－	－
HMGB1	Yes	－	－
HNRNPA0	Yes	Yes	Yes
HNRNPA1	Yes	－	－
HNRNPA1	－	－	－
HNRNPA2B1	Yes	Yes	Yes
HNRNPAB	Yes	Yes	Yes
HNRNPC	Yes	Yes	Yes
HNRNPD	－	Yes	Yes
HNRNPF	－	Yes	Yes
HNRNPH1	Yes	Yes	Yes
HNRNPH2	－	Yes	Yes
HNRNPH3	－	Yes	Yes
HNRNPK	Yes	Yes	Yes
HNRNPL	Yes	Yes	Yes
HNRNPM	Yes	Yes	Yes
HNRNPR	－	Yes	Yes
HNRNPU	Yes	Yes	Yes
HSD17B10	－	－	－
HSD17B12	Yes	－	－
HSD17B4	Yes	－	－
HSP90AA1	－	－	－
HSP90AB1	Yes	－	Yes
HSPA1A	－	－	Yes
HSPA1B	－	－	－
HSPA4	－	－	Yes
HSPA8	－	－	Yes
HSPD1	Yes	－	－
IDH3A	－	－	－
IGF2BP1	Yes	－	Yes
ILF2	Yes	Yes	Yes
ILF3	Yes	Yes	Yes
IPO5	－	－	－
IQGAP1	－	－	－
IRS4	－	－	－
KHDRBS1	Yes	Yes	－
KHSRP	Yes	Yes	－
KIAA1967	－	－	－
KIF5B	－	－	－
KPNA2	Yes	－	－
KPNB1	Yes	－	Yes
LDHA	－	－	－
LDHB	－	－	－
LGALS8	－	－	－
LIG3	Yes	Yes	－
LRPPRC	Yes	－	－
LRRC59	Yes	－	－
LUC7L2	－	Yes	－
MAGOH	－	－	－
MAPKBP1	－	－	－
MARS	Yes	－	－
MAT2B	－	－	－
MATR3	Yes	Yes	Yes
MCM3	Yes	Yes	Yes
MCM4	Yes	Yes	－
MCM5	Yes	Yes	Yes
MCM6	Yes	Yes	－
MCM7	Yes	Yes	－
MDH2	－	－	－
MEIS3	－	－	－
MSH2	Yes	Yes	－
MSH6	Yes	Yes	－
MTHFD1	Yes	－	－
MYH11	－	－	－
MYH9	Yes	－	Yes
NAA15	－	－	－
NACA	－	－	Yes
NCL	Yes	Yes	Yes
NDUFA9	Yes	－	－
NME2	－	－	－
NONO	Yes	Yes	Yes
NOP2	Yes	Yes	Yes
NOP58	Yes	Yes	Yes
NPM1	Yes	Yes	Yes
NSUN2	Yes	Yes	－
NTPCR	－	－	－
NUDT21	Yes	Yes	－
ODZ3	－	－	－
OLA1	－	－	－
PA2G4	Yes	－	Yes
PAICS	Yes	－	－
PARP1	Yes	Yes	Yes
PCBP1	Yes	－	Yes
PCBP2	Yes	－	－
PCDH17	－	－	－
PCNA	－	－	Yes
PDHA1	－	－	－
PDHB	－	－	－
PDIA3	－	－	－
PDIA6	Yes	－	－
PFN1	Yes	－	Yes
PGD	－	－	－
PGK1	－	－	Yes
PHB	Yes	－	－
PHB2	Yes	－	－
PHGDH	Yes	－	Yes
PHKA1	－	－	－
PIG44	－	－	－
PKM2	－	－	－
PNN	Yes	－	－
PPIA	－	－	Yes
PPID	－	－	－
PPIH	－	Yes	－
PPP1CA	－	Yes	－
PRDX1	Yes	－	Yes
PRDX2	－	－	－
PRDX3	－	－	－
PRKAG1	－	－	－
PRKDC	Yes	Yes	Yes
PRMT1	Yes	Yes	－
PRPF19	Yes	Yes	Yes
PRPF8	Yes	Yes	Yes
PRPS1	－	－	－
PRSS1	－	－	－
PRSS3	－	－	－
PSMA6	－	－	－
PSMC3	－	－	Yes
PSMC5	－	－	－
PSMD1	－	－	－
PSMD3	Yes	－	－
PSMD7	－	－	－
PSME3	－	Yes	－
PSPC1	Yes	Yes	－
PTBP1	Yes	Yes	Yes
PUF60	Yes	Yes	－
PYCR1	Yes	－	－
PYCR2	－	－	－
QARS	Yes	－	－
RAB1B	－	－	－
RAD21	－	－	－
RALY	Yes	Yes	Yes
RAN	Yes	Yes	－
RBMX	Yes	Yes	Yes
RCC1	－	Yes	－
RCC2	Yes	Yes	Yes
RFC2	－	Yes	－
RFC3	Yes	－	－
RFC4	Yes	Yes	－
RFC5	Yes	－	－
RNASEH1	Yes	－	－
ROD1	Yes	－	－
RPA2	Yes	Yes	－
RPL10	－	－	－
RPL10A	Yes	－	－
RPL11	Yes	Yes	－
RPL12	Yes	－	－
RPL13	Yes	Yes	－
RPL13A	Yes	－	－
RPL14	－	－	－
RPL15	Yes	－	－
RPL18	－	－	－
RPL18A	－	－	－
RPL19	－	－	－
RPL21	－	－	－
RPL22	－	－	－
RPL23	Yes	－	－
RPL23A	Yes	－	－
RPL24	Yes	－	－
RPL27	Yes	－	－
RPL27A	－	－	－
RPL28	－	－	－
RPL3	Yes	－	－
RPL30	Yes	－	－
RPL31	－	－	－
RPL32	－	－	－
RPL34	－	－	－
RPL35	－	－	－
RPL38	Yes	－	－
RPL4	Yes	Yes	－
RPL5	Yes	Yes	－
RPL6	Yes	－	－
RPL7	Yes	－	－
RPL7A	Yes	－	－
RPL8	－	－	－
RPL9	Yes	－	－
RPLP0	Yes	－	－
RPS10	Yes	－	－
RPS11	Yes	－	－
RPS13	Yes	－	－
RPS14	Yes	－	－
RPS15	Yes	－	－
RPS15A	－	－	－
RPS16	Yes	－	－
RPS17	Yes	－	－
RPS18	Yes	－	－
RPS2	Yes	－	－
RPS20	－	－	－
RPS23	－	－	－
RPS24	Yes	－	－
RPS25	Yes	－	－
RPS26	－	－	－
RPS3	Yes	－	－
RPS3A	Yes	－	－
RPS4X	Yes	－	－
RPS5	Yes	－	－
RPS6	Yes	－	－
RPS7	Yes	－	－
RPS8	Yes	－	－
RPS9	Yes	－	－
RPSA	Yes	－	－
RUVBL1	Yes	－	－
RUVBL2	Yes	－	Yes
SART3	Yes	Yes	Yes
SEC63	－	－	－
SEPT2	Yes	－	－
SERBP1	Yes	－	Yes
SF3B1	Yes	Yes	－
SF3B3	Yes	Yes	－
SFPQ	Yes	Yes	Yes
SFXN1	Yes	－	－
SKIV2L2	Yes	Yes	Yes
SLC22A11	－	－	－
SLC25A10	－	－	－
SLC25A11	Yes	－	－
SLC25A3	Yes	－	－
SLC25A5	Yes	－	Yes
SLC25A6	Yes	－	－
SMC1A	Yes	Yes	－
SMC3	Yes	Yes	－
SMU1	Yes	－	－
SND1	Yes	－	Yes
SNRNP200	Yes	Yes	Yes
SNRPA	－	Yes	－
SNRPA1	－	－	Yes
SNRPB	－	－	－
SNRPB2	－	Yes	－
SNRPD1	Yes	－	Yes
SNRPD2	Yes	－	Yes
SNRPE	－	Yes	Yes
SORD	－	－	－
SRPRB	Yes	－	－
SRRM2	Yes	Yes	Yes
SRRT	－	Yes	－
SRSF1	Yes	Yes	Yes
SRSF6	－	Yes	Yes
SSB	Yes	Yes	－
SSBP1	Yes	－	－
SSRP1	Yes	Yes	Yes
STRAP	Yes	－	Yes
SUPT16H	Yes	Yes	Yes
SUPT5H	Yes	Yes	－
SYNCRIP	Yes	－	Yes
TARDBP	－	Yes	Yes
TAS1R2	－	－	－
TCP1	Yes	－	Yes
THOC2	Yes	Yes	－
TIA1	－	－	－
TIAL1	Yes	－	－
TIMM44	－	－	－
TLN1	Yes	－	－
TMED10	－	－	－
TNPO1	－	－	－
TOMM22	－	－	－
TOP2A	－	Yes	Yes
TRA2B	－	Yes	Yes
TRIM28	Yes	Yes	－
TUBA1A	－	－	－
TUBA1B	Yes	－	－
TUBA1C	－	－	－
TUBAL3	－	－	－
TUBB	Yes	－	－
TUBB2A	－	－	－
TUBB2C	Yes	－	－
TUBB3	－	－	－
TUBB4	－	－	－
TUFM	Yes	－	－
U2AF1	Yes	－	Yes
U2AF2	Yes	Yes	Yes
UBA1	－	Yes	－
UBA2	－	Yes	－
UBC	－	－	－
UBE2M	－	－	－
USP5	－	－	－
VIM	－	－	Yes
VPS35	－	－	－
WDR36	Yes	Yes	Yes
WRNIP1	－	Yes	－
XPO1	Yes	－	－
XRCC5	Yes	Yes	－
XRCC6	Yes	Yes	－
YWHAE	－	－	Yes
ZNF326	－	Yes	Yes
aReference number described in the manuscript.
