# Supplementary material for: DDX41 coordinates RNA splicing and transcriptional elongation to prevent DNA replication stress in hematopoietic cells
Source: Leukemia. 2022 Oct 14;36(11):2605–20. doi: 10.1038/s41375-022-01708-9 (PMC9613458; doi:10.1038/s41375-022-01708-9)
Supplement: Supplementary file 6 — Supplementary Table S2 [file 41375_2022_1708_MOESM6_ESM.xlsx]

## Sheet: Table S2
Supplementary Table S2. Enriched GO terms in DDX41-codependent genes identified from CRISPR screening (DepMap database)
Sourcea	Term name	Term ID	－log10Padj
GO:BP	nucleobase-containing compound metabolic process	GO:0006139	4.3374
GO:BP	nucleic acid metabolic process	GO:0090304	4.25304
GO:BP	heterocycle metabolic process	GO:0046483	4.09292
GO:BP	cellular aromatic compound metabolic process	GO:0006725	4.00223
GO:BP	mRNA 3'-splice site recognition	GO:0000389	3.69342
GO:BP	organic cyclic compound metabolic process	GO:1901360	3.65363
GO:BP	RNA metabolic process	GO:0016070	3.5395
GO:BP	mRNA processing	GO:0006397	3.3745
GO:BP	cellular nitrogen compound metabolic process	GO:0034641	3.12916
GO:BP	RNA splicing	GO:0008380	2.8056
GO:BP	mRNA metabolic process	GO:0016071	2.69593
GO:BP	mRNA splicing, via spliceosome	GO:0000398	2.36122
GO:BP	RNA splicing, via transesterification reactions with bulged adenosine as nucleophile	GO:0000377	2.36122
GO:BP	RNA splicing, via transesterification reactions	GO:0000375	2.34933
GO:BP	histone H4 acetylation	GO:0043967	2.00439
GO:BP	gene expression	GO:0010467	1.56839
GO:BP	generation of catalytic spliceosome for second transesterification step	GO:0000350	1.46106
GO:CC	spliceosomal complex	GO:0005681	14.2804
GO:CC	nuclear protein-containing complex	GO:0140513	11.3576
GO:CC	nucleoplasm	GO:0005654	10.6717
GO:CC	U2-type spliceosomal complex	GO:0005684	10.6426
GO:CC	nuclear lumen	GO:0031981	7.51093
GO:CC	nuclear speck	GO:0016607	7.4035
GO:CC	nucleus	GO:0005634	7.00862
GO:CC	MLL1 complex	GO:0071339	6.33013
GO:CC	MLL1/2 complex	GO:0044665	6.33013
GO:CC	catalytic step 2 spliceosome	GO:0071013	5.57059
GO:CC	intracellular organelle lumen	GO:0070013	5.3796
GO:CC	organelle lumen	GO:0043233	5.37791
GO:CC	membrane-enclosed lumen	GO:0031974	5.37791
GO:CC	nuclear body	GO:0016604	5.02307
GO:CC	nuclear chromosome	GO:0000228	4.7362
GO:CC	INO80-type complex	GO:0097346	4.67039
GO:CC	histone methyltransferase complex	GO:0035097	4.50967
GO:CC	catalytic complex	GO:1902494	4.42385
GO:CC	histone acetyltransferase complex	GO:0000123	4.22495
GO:CC	acetyltransferase complex	GO:1902493	3.97447
GO:CC	protein acetyltransferase complex	GO:0031248	3.97447
GO:CC	ribonucleoprotein complex	GO:1990904	3.9457
GO:CC	U2-type precatalytic spliceosome	GO:0071005	3.84129
GO:CC	methyltransferase complex	GO:0034708	3.77228
GO:CC	precatalytic spliceosome	GO:0071011	3.77189
GO:CC	Swr1 complex	GO:0000812	3.62099
GO:CC	Prp19 complex	GO:0000974	3.52341
GO:CC	Ino80 complex	GO:0031011	3.33061
GO:CC	protein-containing complex	GO:0032991	2.95863
GO:CC	post-spliceosomal complex	GO:0071020	2.68327
GO:CC	SWI/SNF superfamily-type complex	GO:0070603	2.65756
GO:CC	ATPase complex	GO:1904949	2.61693
GO:CC	intracellular membrane-bounded organelle	GO:0043231	2.53784
GO:CC	H4 histone acetyltransferase complex	GO:1902562	2.43328
GO:CC	U2-type catalytic step 2 spliceosome	GO:0071007	2.26759
GO:CC	R2TP complex	GO:0097255	2.25652
GO:CC	nuclear DNA-directed RNA polymerase complex	GO:0055029	2.00672
GO:CC	DNA-directed RNA polymerase complex	GO:0000428	1.99214
GO:CC	RNA polymerase complex	GO:0030880	1.9351
GO:CC	chromosome	GO:0005694	1.86282
GO:CC	membrane-bounded organelle	GO:0043227	1.69319
GO:CC	transcription export complex	GO:0000346	1.62538
GO:CC	intracellular organelle	GO:0043229	1.45075
GO:CC	nuclear replisome	GO:0043601	1.39216
GO:CC	catalytic step 1 spliceosome	GO:0071012	1.34529
GO:CC	U2-type catalytic step 1 spliceosome	GO:0071006	1.34529
GO:CC	replisome	GO:0030894	1.31534
aGO:BP, biological process subontology of GO; GO:CC, cellular component subontology of GO.
